# Supplementary material for: A process-based model simulating the life-cycle of Culex pipiens s.s./Cx. torrentium (Diptera: Culicidae) in Germany
Source: Parasit Vectors. 2026 May 11;19:207. doi: 10.1186/s13071-026-07410-4 (PMC13162510; doi:10.1186/s13071-026-07410-4)
Supplement: Supplementary file 2 — Additional file 2. [file 13071_2026_7410_MOESM2_ESM.xlsx]

## Sheet: Supplementary table 1
ID	P.-R² temp.	P-value temp.	Estimate temp.	MSE.temp.	Estimate abund.	P-value abund.	P.-R² abund.	MSE abund.	n	Captured mosquitoes
1.PG	0.38	<0.001	1.89	0.012	2.04	<0.001	0.64	0.013	96	1808
1.PR	0.29	<0.001	1.52	0.005	2.2	<0.001	0.77	0.004	96	570
10.PG	0.13	0.001	1.05	0.011	2.08	<0.001	0.67	0.008	139	627
10.SE	0.48	<0.001	3.06	0.046	1.27	0.007	0.19	0.06	64	2202
11.PG	0.43	<0.001	1.69	0.01	2.26	<0.001	0.54	0.009	37	176
11.PR	0.13	0.274	0.99	0.024	2.18	0.042	0.33	0.02	17	463
14.PG	0.28	0.007	1.85	0.024	2.16	<0.001	0.58	0.014	21	121
15.PG	0.01	0.771	-0.1	0.004	0.47	0.372	0.13	0.003	6	65
15.SE	0.38	<0.001	1.34	0.013	0.62	0.163	0.05	0.016	44	502
16.PG	0.02	0.341	0.44	0.014	1.73	<0.001	0.34	0.012	35	190
16.SE	0.57	<0.001	2.66	0.01	4.14	<0.001	0.69	0.006	13	764
18.PG	0.7	<0.001	2.13	0.006	1.3	0.074	0.18	0.015	18	226
19.PG	0.02	0.595	0.33	0.022	0.85	0.145	0.15	0.02	20	66
23.PG	0.58	<0.001	2.66	0.004	0.66	0.501	0.04	0.017	14	859
24.PG	0.06	0.312	0.67	0.051	-0.99	0.086	0.11	0.042	24	222
3.PG	0.49	<0.001	2.42	0.013	1.74	<0.001	0.55	0.013	95	1180
3.PR	0.68	<0.001	3.17	0.008	2.51	<0.001	0.78	0.007	49	152
30.PG	0.25	0.003	1.02	0.009	1.28	<0.001	0.48	0.008	95	160
31.PG	0.37	<0.001	1.9	0.017	0.45	0.121	0.04	0.023	72	273
35.SE	0.13	0.152	0.83	0.017	2.64	<0.001	0.86	0.003	11	95
39.SE	0.33	0.057	1.68	0.009	1.47	0.039	0.39	0.009	8	591
4.PG	0.39	0.004	1.68	0.007	0.83	0.059	0.28	0.008	24	364
4.PR	0.47	<0.001	2.52	0.01	1.16	0.011	0.37	0.014	26	802
43.SE	0.42	<0.001	2.17	0.016	1.98	<0.001	0.62	0.02	15	47
45.PR	0.33	<0.001	1.77	0.029	2.64	<0.001	0.77	0.014	75	425
45.SC	0.24	0.006	1.38	0.026	1.76	<0.001	0.52	0.021	55	2007
48.PG	0.66	<0.001	2.91	0.019	2.05	<0.001	0.46	0.029	30	289
7.PG	0.63	<0.001	2.24	0.01	0.85	0.249	0.16	0.021	10	229
7.PR	0.6	0.001	2.57	0.025	2.42	<0.001	0.8	0.01	13	230
8.PG	0.58	<0.001	3.76	0.016	2.23	<0.001	0.56	0.022	381	1760
8.PR	0.33	<0.001	1.66	0.025	1.09	0.001	0.31	0.026	84	853
9.PG	0.6	<0.001	2.99	0.02	2.63	<0.001	0.62	0.025	71	689
G10S25	0.84	<0.001	2.34	0.004	4.04	<0.001	0.83	0.004	9	378
G10S28	0.74	<0.001	2.79	0.014	5.64	<0.001	0.76	0.009	9	266
G10S29	0.56	0.003	2.36	0.011	1.58	0.087	0.3	0.018	9	40
G10S34	0.64	<0.001	2.14	0.014	4.33	<0.001	0.89	0.002	9	38
G10S36	0.6	0.003	2.47	0.025	5.46	<0.001	0.81	0.007	9	1263
G10S38	0.83	<0.001	2.51	0.005	2.06	0.005	0.5	0.011	9	548
G10S41	0.65	<0.001	2.12	0.005	2.21	<0.001	0.67	0.007	9	41
G10S42	0.25	0.106	1.11	0.018	2.33	<0.001	0.84	0.004	9	48
G10S51	0.84	<0.001	2.24	0.006	2.95	<0.001	0.73	0.011	9	67
G10S60	0.02	0.674	-0.32	0.021	2.64	<0.001	0.78	0.007	9	229
G10S62	0.24	0.179	0.91	0.011	2.98	<0.001	0.81	0.002	9	121
G11S17	0.22	0.201	1.04	0.011	1.8	0.018	0.5	0.008	9	1542
G11S18	0.36	0.099	1.54	0.024	0.94	0.240	0.19	0.027	9	277
G11S19	0.17	0.313	0.89	0.016	1.43	0.131	0.29	0.014	9	4491
G11S20	0.43	0.026	2.14	0.014	1.88	0.037	0.45	0.015	9	200
G11S21	0.52	0.006	2.71	0.02	2.67	0.007	0.56	0.02	9	353
G11S22	0.13	0.230	-0.94	0.024	-2.09	0.001	0.5	0.011	9	1080
G11S23	0.52	0.003	2.36	0.01	3.25	<0.001	0.66	0.005	9	3780
G11S24	0.71	<0.001	4.13	0.004	3.37	<0.001	0.7	0.009	9	85
G11S25	0.52	0.005	1.81	0.009	1.14	0.247	0.15	0.015	9	949
G11S26	0.36	0.072	1.62	0.017	3.37	<0.001	0.83	0.005	9	422
G11S27	0.13	0.332	0.55	0.009	2.2	<0.001	0.84	0.002	9	175
G11S28	0.28	0.083	1.55	0.009	1.71	0.033	0.39	0.008	9	1653
G11S29	0.63	<0.001	2.45	0.012	3.83	<0.001	0.7	0.011	9	933
G11S30	0.08	0.503	0.55	0.013	1	0.298	0.14	0.012	9	1237
G11S31	0.51	<0.001	3.3	0.012	1.58	0.117	0.27	0.027	9	1511
G11S32	0.35	0.059	1.23	0.014	1.7	0.050	0.41	0.013	9	229
G11S33	0.36	0.084	1.52	0.02	2.6	0.015	0.57	0.017	9	35
G11S34	0.44	0.020	1.88	0.012	2.6	0.003	0.61	0.008	9	1308
G11S35	0.61	0.002	2.63	0.015	3.84	<0.001	0.69	0.011	9	522
G11S44	0.71	<0.001	2.62	0.008	1.37	0.035	0.42	0.017	9	603
G11S45	0.02	0.799	-0.23	0.021	2.51	<0.001	0.96	0.001	9	373
G11S46	0.35	0.034	1.91	0.008	2.9	<0.001	0.73	0.003	9	890
G11S47	0.38	0.058	1.85	0.028	3.54	<0.001	0.88	0.006	9	684
G11S48	0.44	0.003	2.72	0.006	2.75	<0.001	0.77	0.003	9	1933
G11S49	0.17	0.241	0.92	0.028	3.63	<0.001	0.87	0.004	9	1313
G11S50	0.41	0.050	1.51	0.016	2.93	<0.001	0.75	0.005	9	604
G11S51	0.2	0.070	1.79	0.034	-0.44	0.686	0.02	0.049	9	123
G11S52	0.02	0.731	0.25	0.013	2.73	<0.001	0.72	0.003	9	972
G11S53	0.4	0.038	1.44	0.01	2.48	<0.001	0.69	0.003	9	2953
G11S54	0.02	0.722	0.27	0.021	3.95	<0.001	0.81	0.002	9	701
G11S55	0.54	0.004	1.81	0.009	2.61	<0.001	0.84	0.004	9	389
G11S56	0.37	0.040	1.11	0.013	0.65	0.263	0.14	0.017	9	374
G11S57	0	0.886	0.09	0.019	2.74	<0.001	0.78	0.003	9	932
G11S58	0.1	0.308	0.5	0.006	0.69	0.218	0.11	0.005	9	89
G11S59	0.42	0.035	1.79	0.024	3.27	<0.001	0.84	0.005	9	256
G11S60	0.01	0.793	-0.15	0.005	0.9	0.116	0.28	0.004	9	85
G11S61	0.1	0.475	-0.55	0.01	-0.28	0.736	0.02	0.01	9	66
G11S62	0.26	0.170	1.31	0.021	3.35	<0.001	0.88	0.004	9	218
G11S63	0.11	0.380	0.56	0.01	1.68	0.001	0.56	0.004	9	93
G11S64	0.19	0.207	0.55	0.004	0.91	0.013	0.49	0.003	9	52
G15S20	0.72	<0.001	2.94	0.008	3.49	<0.001	0.71	0.008	9	1503
G15S21	0.64	<0.001	1.32	0.006	2.41	<0.001	0.8	0.003	7	63
G15S22	0.53	0.006	1.74	0.015	2.94	<0.001	0.65	0.013	9	421
G15S23	0.25	0.202	1.02	0.012	1	0.230	0.21	0.013	9	566
G15S24	0.03	0.661	0.38	0.035	2.51	0.015	0.47	0.02	9	338
G15S27	0.51	0.003	2.39	0.006	3.64	<0.001	0.82	0.002	9	57
G15S28	0.76	<0.001	2.33	0.007	3.4	<0.001	0.95	0.002	9	78
G15S29	0.07	0.462	0.65	0.023	3.77	0.016	0.44	0.012	9	6539
G15S30	0.26	0.096	1.31	0.015	3.54	<0.001	0.58	0.007	9	1843
G15S31	0.51	0.015	1.74	0.007	2.26	<0.001	0.7	0.006	9	334
G15S34	0.26	0.071	1.3	0.011	1.28	0.091	0.23	0.011	9	33
G15S40	0.01	0.856	0.18	0.032	5.99	<0.001	0.83	0.004	9	729
G15S41	0.59	0.002	2.77	0.014	3.3	<0.001	0.72	0.013	9	380
G15S42	0.48	0.018	2.07	0.013	2.94	0.001	0.65	0.01	9	121
G15S82	0.43	0.027	1.67	0.012	3.08	<0.001	0.83	0.003	9	153
G15S83	0	0.895	-0.09	0.014	3.02	<0.001	0.73	0.003	9	922
G15S85	0	0.847	0.13	0.026	3.52	<0.001	0.94	0.002	9	1612
G15S86	0.54	0.009	2.25	0.026	3.76	<0.001	0.97	0.001	9	503
G15S91	0.15	0.377	0.92	0.032	1.61	0.092	0.38	0.027	9	430
G15S92	0.23	0.088	1.49	0.038	-0.57	0.650	0.02	0.049	9	127
G15S94	0.08	0.371	0.77	0.032	-1.19	0.158	0.18	0.027	9	158
G15S97	0.01	0.855	0.12	0.013	2.47	<0.001	0.73	0.002	9	36
G15S99	0.9	<0.001	3.17	0.004	0.59	0.560	0.04	0.033	9	61
