# Supplementary material for: A process-based model simulating the life-cycle of Culex pipiens s.s./Cx. torrentium (Diptera: Culicidae) in Germany
Source: Parasit Vectors. 2026 May 11;19:207. doi: 10.1186/s13071-026-07410-4 (PMC13162510; doi:10.1186/s13071-026-07410-4)
Supplement: Supplementary file 3 — Additional file 3. [file 13071_2026_7410_MOESM3_ESM.csv]

ID	Longitude	Latitude	Trap type
1.PG	9,832	53,468	BG-Trap Station (Gravid)
1.PR	9,831	53,468	BG-Trap Station
3.PG	9,966	53,547	BG-Trap Station (Gravid)
3.PR	9,966	53,547	BG-Trap Station
4.PG	8,136	53,406	BG-Trap Station (Gravid)
4.PR	8,136	53,406	BG-Trap Station
7.PG	9,234	53,983	BG-Trap Station (Gravid)
7.PR	9,234	53,983	BG-Trap Station
8.PG	8,668	49,55	BG-Trap Station (Gravid)
8.PR	8,668	49,55	BG-Trap Station
9.PG	9,091	48,531	BG-Trap Station (Gravid)
10.PG	10,995	49,455	BG-Trap Station (Gravid)
11.PG	8,089	49,195	BG-Trap Station (Gravid)
11.PR	8,089	49,195	BG-Trap Station
39.SE	6,573	51,214	BG-Sentinel 2
15.PG	12,139	48,987	BG-Trap Station (Gravid)
15.SE	12,14	48,987	BG-Sentinel 2
16.PG	7,773	48,058	BG-Trap Station (Gravid)
16.SE	7,773	48,057	BG-Sentinel 2
18.PG	8,905	50,457	BG-Trap Station (Gravid)
43.SE	8,97	48,531	BG-Sentinel 2
23.PG	8,145	53,39	BG-Trap Station (Gravid)
45.PR	9,926	53,601	BG-Trap Station
45.SC	9,926	53,601	VectorCube
48.PG	10,052	52,554	BG-Trap Station (Gravid)
14.PG	11,807	51,144	BG-Trap Station (Gravid)
19.PG	9,611	47,579	BG-Trap Station (Gravid)
10.SE	10,995	49,455	BG-Sentinel 2
24.PG	8,32	48,884	BG-Trap Station (Gravid)
31.PG	12,613	51,503	BG-Trap Station (Gravid)
30.PG	9,068	48,617	BG-Trap Station (Gravid)
35.SE	13,494	53,511	BG-Sentinel 2
G10S25	8,464	49,5	BG-Sentinel 2
G10S28	8,325	49,197	BG-Sentinel 2
G10S29	8,838	48,759	BG-Sentinel 2
G10S34	9,667	48,742	BG-Sentinel 2
G10S36	7,742	48,272	BG-Sentinel 2
G10S38	9,551	47,893	BG-Sentinel 2
G10S41	9,604	47,606	BG-Sentinel 2
G10S42	9,893	47,571	BG-Sentinel 2
G10S51	9,203	48,929	BG-Sentinel 2
G10S60	9,762	48,259	BG-Sentinel 2
G10S62	9,427	47,714	BG-Sentinel 2
G11S17	9,759	54,223	BG-Sentinel 2
G11S18	10,945	54,244	BG-Sentinel 2
G11S19	9,006	54,025	BG-Sentinel 2
G11S20	10,46	54,143	BG-Sentinel 2
G11S21	10,381	54,077	BG-Sentinel 2
G11S22	7,077	53,476	BG-Sentinel 2
G11S23	7,51	53,286	BG-Sentinel 2
G11S24	8,664	53,604	BG-Sentinel 2
G11S25	9,433	53,32	BG-Sentinel 2
G11S26	10,274	53,315	BG-Sentinel 2
G11S27	10,632	53,345	BG-Sentinel 2
G11S28	7,281	53,176	BG-Sentinel 2
G11S29	7,705	52,818	BG-Sentinel 2
G11S30	8,573	53,14	BG-Sentinel 2
G11S31	9,366	52,924	BG-Sentinel 2
G11S32	10,126	52,952	BG-Sentinel 2
G11S33	10,654	53,219	BG-Sentinel 2
G11S34	6,763	52,619	BG-Sentinel 2
G11S35	7,722	52,38	BG-Sentinel 2
G11S44	9,181	54,756	BG-Sentinel 2
G11S45	9,174	54,467	BG-Sentinel 2
G11S46	10,404	54,414	BG-Sentinel 2
G11S47	10,747	54,186	BG-Sentinel 2
G11S48	9,234	53,983	BG-Sentinel 2
G11S49	10,061	54,082	BG-Sentinel 2
G11S50	11,098	53,949	BG-Sentinel 2
G11S51	7,389	53,301	BG-Sentinel 2
G11S52	7,994	53,511	BG-Sentinel 2
G11S53	8,678	53,453	BG-Sentinel 2
G11S54	9,421	53,481	BG-Sentinel 2
G11S55	9,754	53,674	BG-Sentinel 2
G11S56	10,7	53,599	BG-Sentinel 2
G11S57	7,383	53,166	BG-Sentinel 2
G11S58	8,15	53,123	BG-Sentinel 2
G11S59	8,712	53,025	BG-Sentinel 2
G11S60	9,317	53,053	BG-Sentinel 2
G11S61	10,334	53,224	BG-Sentinel 2
G11S62	10,489	52,836	BG-Sentinel 2
G11S63	7,457	52,647	BG-Sentinel 2
G11S64	8,006	52,371	BG-Sentinel 2
G15S20	8,317	52,751	BG-Sentinel 2
G15S21	10,326	52,546	BG-Sentinel 2
G15S22	10,719	52,635	BG-Sentinel 2
G15S23	7,291	52,091	BG-Sentinel 2
G15S24	8,16	52,011	BG-Sentinel 2
G15S27	10,287	52,122	BG-Sentinel 2
G15S28	11,084	52,295	BG-Sentinel 2
G15S29	6,485	51,81	BG-Sentinel 2
G15S30	6,823	51,437	BG-Sentinel 2
G15S31	7,82	51,469	BG-Sentinel 2
G15S34	9,92	51,772	BG-Sentinel 2
G15S40	6,757	51,116	BG-Sentinel 2
G15S41	9,118	52,785	BG-Sentinel 2
G15S42	8,42	52,003	BG-Sentinel 2
G15S82	8,266	52,624	BG-Sentinel 2
G15S83	9,568	52,726	BG-Sentinel 2
G15S85	10,818	52,543	BG-Sentinel 2
G15S86	7,476	52,165	BG-Sentinel 2
G15S91	11,066	52,236	BG-Sentinel 2
G15S92	6,758	51,459	BG-Sentinel 2
G15S94	8,181	51,754	BG-Sentinel 2
G15S97	9,971	51,617	BG-Sentinel 2
G15S99	6,924	51,292	BG-Sentinel 2
